# Supplementary material for: A Molecular Clock Infers Heterogeneous Tissue Age Among Patients with Barrett’s Esophagus
Source: PLoS Comput Biol. 2016 May 11;12(5):e1004919. doi: 10.1371/journal.pcbi.1004919 (PMC4864310; doi:10.1371/journal.pcbi.1004919)
Supplement: S1 Table — Patient-specific information (72 total) for 10 serially sampled BE patients (D1), 10 serially sampled patients in an independent validation cohort (DV), 30 cross-sectional BE patients (D2), and 22 familial BE (FBE) patients (D3). Age at biopsy, sex, and whether a matched normal squamous (SQ) tissue sample was obtained at time of biopsy is recorded for all patients. Also, median MCMC estimates (with 95% credible intervals) for BE onset times are provided for cross-sectional patients. (XLSX) [file pcbi.1004919.s007.xlsx]

## Sheet: Sheet1
Patient No.	data set type	Age(s) at Biopsy	Sex	matched SQ	BE onset (95% CI)
s1	D1: serial	39, 48	M	no
s2	D1: serial	50, 57	M	no
s3	D1: serial	44, 47, 52	M	no
s4	D1: serial	70, 77	M	no
s5	D1: serial	56, 64	M	no
s6	D1: serial	55, 59, 64, 69	M	no
s7	D1: serial	55, 60, 68	F	no
s8	D1: serial	33, 40, 43	M	no
s9	D1: serial	35, 45	M	no
s10	D1: serial	57, 64	M	no
s11	DV: serial	76, 80	M	no
s12	DV: serial	63, 68	F	no
s13	DV: serial	58, 64	M	no
s14	DV: serial	54, 57	F	no
s15	DV: serial	55, 60	M	no
s16	DV: serial	77, 84	M	no
s17	DV: serial	72, 76	M	no
s18	DV: serial	69, 77	M	no
s19	DV: serial	63, 69	M	no
s20	DV: serial	60, 66	M	no
1	D2: cross-sectional	21	M	yes	8.679 ( 4.037 , 13.18 )
2	D2: cross-sectional	41	M	yes	32.44 ( 29.16 , 35.7 )
3	D2: cross-sectional	48	M	yes	12.77 ( 7.648 , 17.06 )
4	D2: cross-sectional	47	M	yes	1.967 ( 0.09384 , 6.168 )
5	D2: cross-sectional	51	F	yes	4.664 ( 0.4537 , 9.861 )
6	D2: cross-sectional	50	M	yes	9.01 ( 2.71 , 14.85 )
7	D2: cross-sectional	55	F	yes	47.54 ( 45.05 , 50.07 )
8	D2: cross-sectional	55	M	yes	26.76 ( 22.5 , 30.29 )
9	D2: cross-sectional	55	M	yes	46.82 ( 45.27 , 48.34 )
10	D2: cross-sectional	59	M	yes	49.29 ( 46.44 , 52.23 )
11	D2: cross-sectional	63	M	yes	28.66 ( 23.64 , 32.77 )
12	D2: cross-sectional	66	M	yes	17.96 ( 11.17 , 23.31 )
13	D2: cross-sectional	66	M	yes	19.82 ( 13.29 , 25.26 )
14	D2: cross-sectional	68	M	yes	59.04 ( 56.53 , 61.68 )
15	D2: cross-sectional	70	M	yes	31.75 ( 26.17 , 36.22 )
16	D2: cross-sectional	67	M	yes	34.67 ( 29.6 , 39.03 )
17	D2: cross-sectional	78	M	yes	42.03 ( 36.92 , 46.29 )
18	D2: cross-sectional	80	M	yes	49.24 ( 44.7 , 53.16 )
19	D2: cross-sectional	77	M	yes	26.58 ( 19.56 , 32.49 )
20	D2: cross-sectional	83	F	yes	50.07 ( 45.16 , 54.08 )
21	D2: cross-sectional	84	M	yes	27.53 ( 19.37 , 33.96 )
22	D2: cross-sectional	86	F	yes	38.95 ( 32.29 , 44.38 )
23	D2: cross-sectional	88	M	yes	25.03 ( 16.08 , 32.3 )
24	D2: cross-sectional	53	F	yes	50.41 ( 47.6 , 52.68 )
25	D2: cross-sectional	65	M	yes	40.71 ( 36.67 , 44.52 )
26	D2: cross-sectional	67	M	yes	56.01 ( 53.99 , 58.01 )
27	D2: cross-sectional	71	M	yes	29.19 ( 23.26 , 34.03 )
28	D2: cross-sectional	84	M	yes	58.68 ( 54.88 , 61.8 )
29	D2: cross-sectional	50	F	yes	40.77 ( 38.62 , 43.04 )
30	D2: cross-sectional	54	M	yes	46.78 ( 44.73 , 48.93 )
41	D3: familial BE	39	M	no	0 ( 0 , 0 )
42	D3: familial BE	47	M	no	8.914 ( 3.143 , 13.72 )
43	D3: familial BE	50	M	no	45.42 ( 42.47 , 48.34 )
44	D3: familial BE	52	M	no	15.95 ( 9.78 , 22.49 )
45	D3: familial BE	56	M	no	25.56 ( 20.21 , 31.58 )
46	D3: familial BE	57	M	no	26.54 ( 21.73 , 30.86 )
47	D3: familial BE	57	M	no	2.963 ( 0.1609 , 8.306 )
48	D3: familial BE	60	F	no	21.88 ( 15.51 , 28.56 )
49	D3: familial BE	66	M	no	40.65 ( 32.25 , 48.84 )
50	D3: familial BE	68	M	no	22.19 ( 15.24 , 27.77 )
51	D3: familial BE	70	M	no	33.43 ( 27.87 , 38.09 )
52	D3: familial BE	71	M	no	27.19 ( 20.87 , 32.26 )
53	D3: familial BE	71	M	no	42.79 ( 35.93 , 50.6 )
54	D3: familial BE	72	M	no	25.11 ( 18.52 , 30.63 )
55	D3: familial BE	80	M	no	46.39 ( 41.47 , 50.57 )
56	D3: familial BE	84	M	no	30.86 ( 23.29 , 36.9 )
57	D3: familial BE	44	M	no	39.02 ( 30.71 , 43.69 )
58	D3: familial BE	70	M	no	23.22 ( 16.28 , 28.75 )
59	D3: familial BE	73	M	no	21.26 ( 13.75 , 27.47 )
60	D3: familial BE	72	M	no	29.76 ( 23.11 , 35.95 )
61	D3: familial BE	70	M	no	18.86 ( 11.73 , 24.56 )
62	D3: familial BE	52	M	no	28.9 ( 17.3 , 40.3 )
