# Supplementary material for: A Molecular Clock Infers Heterogeneous Tissue Age Among Patients with Barrett’s Esophagus
Source: PLoS Comput Biol. 2016 May 11;12(5):e1004919. doi: 10.1371/journal.pcbi.1004919 (PMC4864310; doi:10.1371/journal.pcbi.1004919)
Supplement: S2 Table — For 67 total CpGs in BE clock set, columns of this table (in order) correspond to CpG name, gene location of CpG (IGR: intergenic region), chromosome location of CpG, CpG island type location (“‘OpenSea” indicates that the CpG does not lie in a CpG island), CpG island name, whether the CpG is on a promoter region, the CpG-specific population rate from linear regression over 30 D2 samples, and the drift rates for each CpG derived from the D1 and DV patients, respectively. The DV prior drift rates were used as prior information in the BE clock model. (XLSX) [file pcbi.1004919.s008.xlsx]

## Sheet: CpGs67.csv
cpgn	gene symb	chrom #	CpG location	island name	promoter	popslope	b rate D1	b rate DV
cg26936593	ALPL	1	N_Shore	chr1:21835548-21836344	TRUE	0.00280215	0.0550261	0.0381348
cg20785136	PTGER3	1	Island	chr1:71512224-71513804	TRUE	0.0202312	0.0562032	-0.0182907
cg11882432	GPR88	1	Island	chr1:101004471-101005885	FALSE	0.0394311	0.0415221	0.00852174
cg17142105	IGR	1	S_Shore	chr1:144593334-144594233	FALSE	0.0151275	0.0371703	0.00600358
cg25582303	IGR	1	Island	chr1:148760451-148761299	FALSE	0.0199635	0.0282117	0.0238175
cg01363596	CACNA1E	1	Island	chr1:181454974-181455261	FALSE	0.02934	0.037788	0.0663337
cg03142956	CNTN2	1	OpenSea		TRUE	0.018592	0.0465129	0.0804778
cg02547025	LBH	2	Island	chr2:30453566-30455655	TRUE	0.0423222	0.0569505	0.0755955
cg26988215	GALNT14	2	Island	chr2:31360321-31361821	TRUE	0.0372615	0.0892676	0.0589422
cg10279685	NPHP1	2	Island	chr2:110962400-110962631	FALSE	0.029021	0.0522086	-0.0039427
cg03222971	IGFBP5	2	N_Shore	chr2:217559039-217559484	FALSE	0.0264156	0.0599326	0.0765452
cg12268888	FAM198A	3	Island	chr3:43020702-43021354	TRUE	0.0286223	0.0342468	0.0172735
cg23162001	CACNA2D2	3	S_Shore	chr3:50540220-50541123	TRUE	0.00189546	0.0641117	0.0527523
cg08514735	WNT5A	3	Island	chr3:55522560-55522836	TRUE	0.0407994	0.0626815	0.0736671
cg13501181	C3orf50	3	Island	chr3:167967246-167968130	FALSE	0.0274484	0.0442829	0.0429943
cg11613229	PRR16	5	N_Shore	chr5:119800971-119801194	TRUE	0.0265736	0.0513928	0.0244006
cg00394358	NRG2	5	Island	chr5:139283350-139284282	FALSE	0.0521771	0.0999897	-0.0135527
cg15106296	IGR	5	S_Shore	chr5:153862142-153862451	FALSE	0.0100393	0.0622666	-0.0367933
cg21986718	C6orf174	6	Island	chr6:127836730-127837706	FALSE	0.0216802	0.0349339	0.0190283
cg19924540	FBXL18	7	Island	chr7:5534384-5534766	FALSE	-0.000101256	0.0366378	0.00362649
cg05443922	IGR	7	Island	chr7:25891956-25892615	FALSE	0.0324756	0.03781	0.00406127
cg14592474	MAGI2	7	N_Shore	chr7:79082948-79083850	TRUE	0.0395925	0.0800337	0.12927
cg02215070	AKR1B1	7	Island	chr7:134143115-134144063	TRUE	0.0393647	0.0797163	0.0054937
cg26280666	MSC	8	N_Shore	chr8:72755783-72756667	FALSE	0.0256389	0.0456322	0.0653604
cg26473651	CHAT	10	Island	chr10:50822350-50822666	TRUE	0.062512	0.0817357	-0.00371517
cg23149470	PTEN; KILLIN	10	S_Shore	chr10:89621772-89624128	TRUE	0.00844734	0.0322227	0.0327094
cg25603277	PAX6	11	Island	chr11:31831620-31839038	TRUE	0.0240316	0.0308138	0.0740708
cg05090725	RAB39A	11	Island	chr11:107798958-107799980	TRUE	0.0313344	0.0612751	0.0472849
cg15441864	IGR	12	Island	chr12:8548855-8549512	FALSE	0.00235339	0.0302715	0.017699
cg03272292	C12orf68	12	Island	chr12:48577361-48578574	TRUE	0.00888896	0.0752869	0.0182494
cg18722247	IGR	12	N_Shore	chr12:96883286-96883737	FALSE	0.0424334	0.0616492	0.0594834
cg03165343	IGR	12	N_Shore	chr12:96883286-96883737	FALSE	0.0366446	0.0487407	0.0160366
cg21067341	IGR	12	Island	chr12:96883286-96883737	FALSE	0.0527457	0.122532	0.0318125
cg27319192	IGR	12	Island	chr12:96883286-96883737	FALSE	0.0512597	0.0693738	-0.00571695
cg05719720	ATP12A	13	Island	chr13:25254393-25255093	FALSE	0.0400858	0.0475545	0.00853924
cg04812484	FAM194B	13	OpenSea		TRUE	0.0228002	0.0464787	0.040903
cg26140961	IGR	14	OpenSea		FALSE	0.0540333	0.0452931	0.0888501
cg07850604	INSM2	14	Island	chr14:36002598-36005013	TRUE	0.0361625	0.064597	0.110735
cg24038454	INSM2	14	Island	chr14:36002598-36005013	TRUE	0.0403206	0.0975144	0.102899
cg08226111	INSM2	14	Island	chr14:36002598-36005013	TRUE	0.0633927	0.122192	-0.0817077
cg20881054	VASH1	14	Island	chr14:77227569-77228691	TRUE	0.0388931	0.0831282	0.0728059
cg18489434	VASH1	14	Island	chr14:77227569-77228691	TRUE	0.0394946	0.0728901	0.0584516
cg01423820	VASH1	14	Island	chr14:77227569-77228691	TRUE	0.045787	0.0842328	0.0788402
cg20312821	IGDCC3	15	Island	chr15:65669310-65670617	FALSE	0.0399481	0.0760794	-0.0259158
cg25475171	SV2B	15	Island	chr15:91642908-91643702	TRUE	0.0409616	0.110951	-0.0238581
cg21110939	SV2B	15	Island	chr15:91642908-91643702	TRUE	0.0441371	0.154609	-0.00188877
cg06755373	IGR	16	Island	chr16:3225354-3225594	FALSE	0.032362	0.0399884	0.139442
cg16733756	MYH11	16	S_Shore	chr16:15950839-15951266	TRUE	0.016711	0.0619218	0.0310219
cg02755525	NETO2	16	Island	chr16:47176787-47178446	FALSE	0.0699951	0.166863	0.12551
cg06475764	NETO2	16	Island	chr16:47176787-47178446	FALSE	0.0540467	0.0746939	0.0958885
cg07869548	NETO2	16	Island	chr16:47176787-47178446	TRUE	0.0396338	0.068208	0.0508831
cg18671949	LOC728392	17	Island	chr17:5403131-5404602	TRUE	0.0286859	0.0618145	0.100439
cg25836567	WNT9B	17	Island	chr17:44928287-44929690	FALSE	0.0357151	0.055484	0.0338423
cg21911143	IGR	17	Island	chr17:58196874-58198497	FALSE	0.0192271	0.0368569	0.0583704
cg14355911	IGR	17	Island	chr17:59473060-59483266	FALSE	0.0259706	0.0286145	0.0559612
cg13462028	RAB31	18	Island	chr18:9707752-9709311	TRUE	0.0144277	0.0482533	0.0099332
cg11409275	IGR	19	Island	chr19:1718830-1719154	FALSE	0.0357798	0.0752749	0.102474
cg04572161	ZNF559	19	Island	chr19:9434784-9435144	TRUE	0.0416432	0.0766647	0.0616948
cg22977016	IGR	19	Island	chr19:10529627-10532004	FALSE	0.0447123	0.116319	0.119344
cg00288050	MAST1	19	Island	chr19:12949131-12949733	FALSE	0.0401767	0.0579753	0.0728076
cg02724271	TTC9B	19	Island	chr19:40723104-40724389	TRUE	0.0582554	0.035376	0.0311358
cg08375754	TTC9B	19	Island	chr19:40723104-40724389	TRUE	0.0189408	0.0294744	0.0473352
cg13157315	ZNF114	19	N_Shore	chr19:48775008-48775341	TRUE	0.0197325	0.0376882	0.0439209
cg05119514	ZNF256	19	Island	chr19:58458686-58459219	TRUE	0.0528086	0.0854503	0.0558569
cg27388983	ZNF256	19	S_Shore	chr19:58458686-58459219	TRUE	0.0463704	0.0750635	0.0726637
cg00992385	HCK	20	Island	chr20:30639908-30640786	TRUE	0.0343755	0.112569	0.0363581
cg24606935	HCK	20	Island	chr20:30639908-30640786	TRUE	0.0466782	0.0950921	0.11434
